# Supplementary material for: Evolution of Resistance to Avian Malaria Infection in an Endemic Hawaiian Honeycreeper
Source: Ecol Evol. 2026 May 8;16(5):e73550. doi: 10.1002/ece3.73550 (PMC13156472; doi:10.1002/ece3.73550)
Supplement: Supplementary file 1 — Figure S1: PCA prefiltering contaminated reads from samples 2591–08576, 2591–08542, and 2591–08536. Figure S2: PCA post‐filtering contaminated reads, samples 2591–08542 and 2591–08536 match expectations and retain enough sequence information to be carried forward in subsequent analyses, whereas 2591–08576 was removed because of sample likely not being from Oʻahu ʻamakihi. Figure S3: Species tree phylogeny of the ʻamakihi clade. Phylogeny constructed using weighted‐ASTRAL from 7267 BUSCO gene trees. Posterior probability support for all nodes was one. Node labels represent Cactus reconstructed ancestral sequences. Ancestral sequence Anc39 was used to identify the ancestral allele for polymorphic sites associated with avian malaria infection. Figure S4: Genome‐wide heterozygosity by avian malaria qPCR result. Each point represents the genome‐wide heterozygosity for a single sample. Distributions are not statistically significant from one another (Wilcoxon Rank Sum Test, p > 0.05). Figure S5: ADMIXTURE cross‐validation error across K values 2–10. Figure S6: Oʻahu ʻamakihi sampling locations. Pie charts show ADMIXTURE results where K = 2. Colors in pie charts represent the fraction of ʻamakihi ancestry at each site that can be attributed to one of two modeled ancestral populations. Figure S7: Linear Mixed Model Genome‐wide Manhattan Plot of single nucleotide polymorphisms (SNPs) tested for association with avian malaria infection status. Scaffolds were filtered to those that had annotation information. Horizontal blue line represents the top 0.1% of ‐log10 (3.42 e−31) from the Genome‐wide Association Study. Green points are SNPs with ‐log10 (p‐value) ≥ 30.5. Figure S8: Linear Model Genome‐wide Manhattan Plot of single nucleotide polymorphisms (SNPs) tested for association with avian malaria infection status. Scaffolds were filtered to those that had annotation information. Horizontal red line represents 0.30 q‐value threshold ‐log10 (4.64 e−6) from Genome‐wide Associati [file ECE3-16-e73550-s001.zip]

Archive with 2 entries (2 files):
- supplemental figures and tables.docx
- supplemental tables 4 and 5.xlsx
