# Supplementary material for: Evolution of Resistance to Avian Malaria Infection in an Endemic Hawaiian Honeycreeper
Source: Ecol Evol. 2026 May 8;16(5):e73550. doi: 10.1002/ece3.73550 (PMC13156472; doi:10.1002/ece3.73550)
Supplement: Supplementary file 1 — Figure S1: PCA prefiltering contaminated reads from samples 2591–08576, 2591–08542, and 2591–08536. Figure S2: PCA post‐filtering contaminated reads, samples 2591–08542 and 2591–08536 match expectations and retain enough sequence information to be carried forward in subsequent analyses, whereas 2591–08576 was removed because of sample likely not being from Oʻahu ʻamakihi. Figure S3: Species tree phylogeny of the ʻamakihi clade. Phylogeny constructed using weighted‐ASTRAL from 7267 BUSCO gene trees. Posterior probability support for all nodes was one. Node labels represent Cactus reconstructed ancestral sequences. Ancestral sequence Anc39 was used to identify the ancestral allele for polymorphic sites associated with avian malaria infection. Figure S4: Genome‐wide heterozygosity by avian malaria qPCR result. Each point represents the genome‐wide heterozygosity for a single sample. Distributions are not statistically significant from one another (Wilcoxon Rank Sum Test, p > 0.05). Figure S5: ADMIXTURE cross‐validation error across K values 2–10. Figure S6: Oʻahu ʻamakihi sampling locations. Pie charts show ADMIXTURE results where K = 2. Colors in pie charts represent the fraction of ʻamakihi ancestry at each site that can be attributed to one of two modeled ancestral populations. Figure S7: Linear Mixed Model Genome‐wide Manhattan Plot of single nucleotide polymorphisms (SNPs) tested for association with avian malaria infection status. Scaffolds were filtered to those that had annotation information. Horizontal blue line represents the top 0.1% of ‐log10 (3.42 e−31) from the Genome‐wide Association Study. Green points are SNPs with ‐log10 (p‐value) ≥ 30.5. Figure S8: Linear Model Genome‐wide Manhattan Plot of single nucleotide polymorphisms (SNPs) tested for association with avian malaria infection status. Scaffolds were filtered to those that had annotation information. Horizontal red line represents 0.30 q‐value threshold ‐log10 (4.64 e−6) from Genome‐wide Associati [file ECE3-16-e73550-s001.zip › supplemental tables 4 and 5.xlsx]

## Sheet: supplemental table 4
snp_location	snp	group1	group2	p	p.adj	p.adj.signif
associated transcription start site	simple_32:3988866	CC	CT	0.249	0.374	ns
associated transcription start site	simple_32:3988866	CC	TT	0.00392	0.0118	*
associated transcription start site	simple_32:3988866	CT	TT	0.44	0.44	ns
associated transcription start site	simple_32:5762615	AA	AT	0.855	0.905	ns
associated transcription start site	simple_32:5762615	AA	TT	0.905	0.905	ns
associated transcription start site	simple_32:5762615	AT	TT	0.44	0.905	ns
associated transcription start site	simple_346:687280	AA	AG	0.0206	0.0309	*
associated transcription start site	simple_346:687280	AA	GG	0.00651	0.0195	*
associated transcription start site	simple_346:687280	AG	GG	1	1	ns
associated transcription start site	simple_351:34779	AA	AG	0.029	0.029	*
associated transcription start site	simple_351:34779	AA	GG	1.98e-09	5.93e-09	****
associated transcription start site	simple_351:34779	AG	GG	0.000107	0.00016	***
associated transcription start site	simple_351:219840	AA	CA	0.0597	0.067	ns
associated transcription start site	simple_351:219840	AA	CC	0.000621	0.00186	**
associated transcription start site	simple_351:219840	CA	CC	0.067	0.067	ns
associated transcription start site	simple_7:1059325	AA	AG	2.43e-05	2.43e-05	****
associated transcription start site	simple_7:1059325	AA	GG	8.91e-20	2.67e-19	****
associated transcription start site	simple_7:1059325	AG	GG	5.2e-12	7.8e-12	****
associated transcription start site	simple_7:3442307	AA	AG	0.451	0.451	ns
associated transcription start site	simple_7:3442307	AA	GG	0.00155	0.00343	**
associated transcription start site	simple_7:3442307	AG	GG	0.00229	0.00343	**
associated transcription start site	simple_7:8415740	CC	CT	1	1	ns
associated transcription start site	simple_7:8415740	CC	TT	0.00263	0.00788	**
associated transcription start site	simple_7:8415740	CT	TT	0.0268	0.0402	*
associated transcription start site	simple_57:22397165	AA	GA	0.101	0.12	ns
associated transcription start site	simple_57:22397165	AA	GG	0.00114	0.00342	**
associated transcription start site	simple_57:22397165	GA	GG	0.12	0.12	ns
associated transcription start site	simple_14:1737878	GG	TG	0.64	0.96	ns
associated transcription start site	simple_14:1737878	GG	TT	0.572	0.96	ns
associated transcription start site	simple_14:1737878	TG	TT	1	1	ns
associated transcription start site	simple_15:5343099	CC	CT	1	1	ns
associated transcription start site	simple_15:5343099	CC	TT	0.735	1	ns
associated transcription start site	simple_15:5343099	CT	TT	0.521	1	ns
associated transcription start site	simple_15:7561586	AA	AC	1	1	ns
associated transcription start site	simple_15:7561586	AA	CC	1	1	ns
associated transcription start site	simple_15:7561586	AC	CC	1	1	ns
associated transcription start site	simple_123:303619	CC	CT	0.603	1	ns
associated transcription start site	simple_123:303619	CC	TT	1	1	ns
associated transcription start site	simple_123:303619	CT	TT	1	1	ns
associated transcription start site	simple_16:820304	GG	TG	0.404	0.404	ns
associated transcription start site	simple_16:820304	GG	TT	0.000258	0.000774	***
associated transcription start site	simple_16:820304	TG	TT	0.00558	0.00837	**
associated transcription start site	simple_18:5961010	AA	GA	0.592	0.839	ns
associated transcription start site	simple_18:5961010	AA	GG	0.839	0.839	ns
associated transcription start site	simple_18:5961010	GA	GG	0.112	0.337	ns
associated transcription start site	simple_20:835613	AA	GA	1	1	ns
associated transcription start site	simple_20:835613	AA	GG	1	1	ns
associated transcription start site	simple_20:835613	GA	GG	0.618	1	ns
associated transcription start site	simple_200:4039	CC	TC	0.0499	0.0748	ns
associated transcription start site	simple_200:4039	CC	TT	0.00461	0.0138	*
associated transcription start site	simple_200:4039	TC	TT	0.156	0.156	ns
associated transcription start site	simple_23:1022016	CC	CT	0.276	0.276	ns
associated transcription start site	simple_23:1022016	CC	TT	0.0421	0.126	ns
associated transcription start site	simple_23:1022016	CT	TT	0.227	0.276	ns
associated transcription start site	simple_25:131767	AA	GA	0.711	0.711	ns
associated transcription start site	simple_25:131767	AA	GG	0.369	0.553	ns
associated transcription start site	simple_25:131767	GA	GG	0.211	0.553	ns
associated transcription start site	simple_270:926105	GC	GG	1	1	ns
associated transcription start site	simple_276:464227	CC	TC	0.0509	0.153	ns
associated transcription start site	simple_276:464227	CC	TT	0.277	0.416	ns
associated transcription start site	simple_276:464227	TC	TT	0.913	0.913	ns
associated transcription start site	simple_294:64159	CC	CT	1	1	ns
associated transcription start site	simple_294:64159	CC	TT	0.0345	0.0517	ns
associated transcription start site	simple_294:64159	CT	TT	0.024	0.0517	ns
associated transcription start site	simple_357:172788	CC	CT	0.676	0.969	ns
associated transcription start site	simple_357:172788	CC	TT	0.325	0.969	ns
associated transcription start site	simple_357:172788	CT	TT	0.969	0.969	ns
associated transcription start site	simple_42:2390082	CC	TC	0.887	1	ns
associated transcription start site	simple_42:2390082	CC	TT	0.826	1	ns
associated transcription start site	simple_42:2390082	TC	TT	1	1	ns
associated transcription start site	simple_47:682337	CC	GC	0.369	0.369	ns
associated transcription start site	simple_47:682337	CC	GG	0.0263	0.0788	ns
associated transcription start site	simple_47:682337	GC	GG	0.159	0.239	ns
associated transcription start site	simple_67:1081934	CC	TC	0.223	0.335	ns
associated transcription start site	simple_67:1081934	CC	TT	0.209	0.335	ns
associated transcription start site	simple_67:1081934	TC	TT	1	1	ns
associated transcription start site	simple_102:232823	CC	TC	1	1	ns
associated transcription start site	simple_102:232823	CC	TT	0.409	0.782	ns
associated transcription start site	simple_102:232823	TC	TT	0.521	0.782	ns
within gene	simple_121:279458	GG	GT	0.464	0.464	ns
within gene	simple_121:279458	GG	TT	0.00114	0.00341	**
within gene	simple_121:279458	GT	TT	0.0323	0.0484	*
within gene	simple_8802:56527	CC	TC	0.546	0.546	ns
within gene	simple_8802:56527	CC	TT	0.00244	0.00731	**
within gene	simple_8802:56527	TC	TT	0.0328	0.0493	*
within gene	simple_20:15648445	AA	GA	0.518	0.518	ns
within gene	simple_20:15648445	AA	GG	0.00375	0.0113	*
within gene	simple_20:15648445	GA	GG	0.0613	0.092	ns
within gene	simple_200:4039	CC	TC	0.48	0.565	ns
within gene	simple_200:4039	CC	TT	0.209	0.565	ns
within gene	simple_200:4039	TC	TT	0.565	0.565	ns
within gene	simple_257:1544928	CC	CT	0.938	1	ns
within gene	simple_257:1544928	CC	TT	1	1	ns
within gene	simple_257:1544928	CT	TT	1	1	ns
within gene	simple_349:168327	CC	GC	1	1	ns
within gene	simple_349:168327	CC	GG	0.354	0.531	ns
within gene	simple_349:168327	GC	GG	0.1	0.3	ns
within gene	simple_40:14399153	AA	GA	0.00561	0.0168	*
within gene	simple_40:14399153	AA	GG	0.0124	0.0186	*
within gene	simple_40:14399153	GA	GG	1	1	ns
within gene	simple_41:25326245	AA	GA	1	1	ns
within gene	simple_41:25326245	AA	GG	1	1	ns
within gene	simple_41:25326245	GA	GG	1	1	ns
within gene	simple_400:1059598	CC	CG	1	1	ns
within gene	simple_400:1059598	CC	GG	0.834	1	ns
within gene	simple_400:1059598	CG	GG	0.609	1	ns
within gene	simple_51:1840649	AA	AC	0.393	0.393	ns
within gene	simple_51:1840649	AA	CC	0.00083	0.00249	**
within gene	simple_51:1840649	AC	CC	0.00589	0.00884	**
within gene	simple_51:46446977	AA	GA	1	1	ns
within gene	simple_51:46446977	AA	GG	0.252	0.377	ns
within gene	simple_51:46446977	GA	GG	0.198	0.377	ns
within gene	simple_52:15999285	CC	CT	1	1	ns
within gene	simple_52:15999285	CC	TT	0.00105	0.00157	**
within gene	simple_52:15999285	CT	TT	0.000647	0.00157	**
within gene	simple_52:16890071	AA	AT	0.106	0.159	ns
within gene	simple_52:16890071	AA	TT	0.00251	0.00752	**
within gene	simple_52:16890071	AT	TT	0.227	0.227	ns
within gene	simple_7:1059325	AA	AG	0.198	0.198	ns
within gene	simple_7:1059325	AA	GG	0.000899	0.0027	**
within gene	simple_7:1059325	AG	GG	0.0134	0.0201	*
within gene	simple_7:8415740	CC	CT	1	1	ns
within gene	simple_7:8415740	CC	TT	0.00263	0.00788	**
within gene	simple_7:8415740	CT	TT	0.0268	0.0402	*
within gene	simple_10:615342	CC	TC	0.825	0.825	ns
within gene	simple_10:615342	CC	TT	0.6	0.825	ns
within gene	simple_10:615342	TC	TT	0.664	0.825	ns
within gene	simple_67:42015240	AA	AT	0.439	0.96	ns
within gene	simple_67:42015240	AA	TT	0.64	0.96	ns
within gene	simple_67:42015240	AT	TT	1	1	ns
within gene	simple_6731:17343	CC	TC	0.0805	0.121	ns
within gene	simple_6731:17343	CC	TT	0.0171	0.0512	ns
within gene	simple_6731:17343	TC	TT	0.424	0.424	ns
within gene	simple_85:493992	GG	GT	0.34	1	ns
within gene	simple_85:493992	GG	TT	1	1	ns
within gene	simple_85:493992	GT	TT	1	1	ns
within gene	simple_13:5436421	AA	GA	0.227	0.227	ns
within gene	simple_13:5436421	AA	GG	0.00251	0.00752	**
within gene	simple_13:5436421	GA	GG	0.106	0.159	ns
within gene	simple_334:1599110	CC	CT	0.821	1	ns
within gene	simple_334:1599110	CC	TT	1	1	ns
within gene	simple_334:1599110	CT	TT	0.974	1	ns
within gene	simple_51:35886439	AA	AG	0.962	0.962	ns
within gene	simple_51:35886439	AA	GG	0.226	0.55	ns
within gene	simple_51:35886439	AG	GG	0.367	0.55	ns
within gene	simple_59:3744831	AA	AG	0.176	0.263	ns
within gene	simple_59:3744831	AA	GG	0.114	0.263	ns
within gene	simple_59:3744831	AG	GG	0.503	0.503	ns
within gene	simple_67:6286879	AA	AG	0.183	0.548	ns
within gene	simple_67:6286879	AA	GG	0.581	0.871	ns
within gene	simple_67:6286879	AG	GG	1	1	ns

## Sheet: supplemental table 5
table number	SNP	gene	ancestral node	allele
table 1	simple_10:615342	CACNA1E	anc39	t
table 1	simple_10:615342	CACNA1E	anc37	t
table 1	simple_200:4039	ENSTGUG00000025918/ENSTGUG00000025413	anc39	t
table 1	simple_200:4039	Long non-coding RNA	anc37	t
table 1	simple_257:1544928	CAPN5	anc39	c
table 1	simple_257:1544928	CAPN5	anc37	c
table 1	simple_349:168327	BCL2L1	anc39	c
table 1	simple_349:168327	BCL2L1	anc37	c
table 1	simple_40:14399153	ENSTGUG00000023956	anc39	g
table 1	simple_40:14399153	ENSTGUG00000023956	anc37	g
table 1	simple_400:1059598	ENSTGUG00000025695	anc39	c
table 1	simple_400:1059598	ENSTGUG00000025695	anc37	c
table 1	simple_41:25326245	ENSTGUG00000020597	anc39	g
table 1	simple_41:25326245	ENSTGUG00000020597	anc37	g
table 1	simple_51:46446977	SLAIN1	anc39	g
table 1	simple_51:46446977	SLAIN1	anc37	g
table 1	simple_67:42015240	ENSTGUG00000019358	anc39	a
table 1	simple_67:42015240	ENSTGUG00000019358	anc37	t
table 1	simple_6731:17343	SUPT7L	anc39	t
table 1	simple_6731:17343	SUPT7L	anc37	t
table 1	simple_85:493992	KDM4B	anc39	g
table 1	simple_85:493992	KDM4B	anc37	t
table 1	simple_121:279458	IFT122	anc39	g
table 1	simple_121:279458	IFT122	anc37	t
table 1	simple_13:5436421	FYCO1	anc39	g
table 1	simple_13:5436421	FYCO1	anc37	g
table 1	simple_20:15648445	MED21	anc39	a
table 1	simple_20:15648445	MED21	anc37	a
table 1	simple_51:1840649	ENSTGUG00000024430	anc39	c
table 1	simple_51:1840649	ENSTGUG00000024430	anc37	c
table 1	simple_52:15999285	DPP8	anc39	c
table 1	simple_52:15999285	DPP8	anc37	c
table 1	simple_52:16890071	SMAD3	anc39	a
table 1	simple_52:16890071	SMAD3	anc37	a
table 1	simple_7:1059325	TADA3	anc39	a
table 1	simple_7:1059325	TADA3	anc37	a
table 1	simple_7:8415740	ENSTGUG00000028750	anc39	t
table 1	simple_7:8415740	ENSTGUG00000028750	anc37	t
table 1	simple_8802:56527	ENSTGUG00000023136/ENSTGUG00000014974	anc39	t
table 1	simple_8802:56527	ENSTGUG00000023136/ENSTGUG00000014974	anc37	t
table 2	simple_102:232823	ENSTGUG00000010135	anc39	c
table 2	simple_102:232823	ENSTGUG00000010135	anc37	c
table 2	simple_123:303619	TCIRG1/NDUFS8	anc39	c
table 2	simple_123:303619	TCIRG1/NDUFS8	anc37	c
table 2	simple_14:1737878	WRN	anc39	t
table 2	simple_14:1737878	WRN	anc37	g
table 2	simple_15:5343099	RBM19	anc39	c
table 2	simple_15:5343099	RBM19	anc37	c
table 2	simple_15:7561586	ENSTGUG00000010257	anc39	a
table 2	simple_15:7561586	ENSTGUG00000010257	anc37	a
table 2	simple_16:820304	TEKT2	anc39	g
table 2	simple_16:820304	TEKT2	anc37	g
table 2	simple_18:5961010	Y_RNA	anc39	a
table 2	simple_18:5961010	Y_RNA	anc37	a
table 2	simple_200:4039	ENSTGUG00000025918/ ENSTGUG00000007721/ENSTGUG00000025413	anc39	t
table 2	simple_200:4039	ENSTGUG00000025918/ ENSTGUG00000007721/ENSTGUG00000025413	anc37	t
table 2	simple_20:835613	SOX5	anc39	g
table 2	simple_20:835613	SOX5	anc37	g
table 2	simple_23:1022016	EHBP1	anc39	t
table 2	simple_23:1022016	EHBP1	anc37	t
table 2	simple_25:131767	TMX3	anc39	a
table 2	simple_25:131767	TMX3	anc37	a
table 2	simple_270:926105	VWA5B1	anc39	g
table 2	simple_270:926105	VWA5B1	anc37	c
table 2	simple_276:464227	PLPPR3/CFD	anc39	c
table 2	simple_276:464227	PLPPR3/CFD	anc37	c
table 2	simple_294:64159	ENSTGUG00000027186/ENSTGUG00000029360/ENSTGUG00000027571	anc39	c
table 2	simple_294:64159	ENSTGUG00000027186/ENSTGUG00000029360/ENSTGUG00000027571	anc37	c
table 2	simple_32:5762615	ENSTGUG00000005131	anc39	a
table 2	simple_32:5762615	ENSTGUG00000005131	anc37	a
table 2	simple_357:172788	AURKAIP1	anc39	t
table 2	simple_357:172788	AURKAIP1	anc37	t
table 2	simple_42:2390082	MADD	anc39	t
table 2	simple_42:2390082	MADD	anc37	t
table 2	simple_47:682337	REXO1	anc39	g
table 2	simple_47:682337	REXO1	anc37	g
table 2	simple_67:1081934	ENSTGUG00000025381	anc39	t
table 2	simple_67:1081934	ENSTGUG00000025381	anc37	t
table 2	simple_32:3988866	CAMKK1	anc39	c
table 2	simple_32:3988866	CAMKK1	anc37	c
table 2	simple_346:687280	ENSTGUG00000021959	anc39	a
table 2	simple_346:687280	ENSTGUG00000021959	anc37	a
table 2	simple_351:219840	MCU	anc39	c
table 2	simple_351:219840	MCU	anc37	c
table 2	simple_351:34779	ASCC1/ANAPC16	anc39	a
table 2	simple_351:34779	ASCC1/ANAPC16	anc37	a
table 2	simple_57:22397165	PFKFB3	anc39	g
table 2	simple_57:22397165	PFKFB3	anc37	g
table 2	simple_7:3442307	ENSTGUG00000022750	anc39	g
table 2	simple_7:3442307	ENSTGUG00000022750	anc37	g
table 1	simple_334:1599110	ENSTGUG00000021601/00000038914	anc39	t
table 1	simple_334:1599110	ENSTGUG00000021601/00000038914	anc37	t
table 1	simple_51:35886439	FGF14	anc39	g
table 1	simple_51:35886439	FGF14	anc37	g
table 1	simple_67:6286879	MYCT1	anc39	g
table 1	simple_67:6286879	MYCT1	anc37	g
table 1	simple_59:3744831	DACH2	anc39	a
table 1	simple_59:3744831	DACH2	anc37	a
